# Supplementary material for: The effect of antioxidant dietary supplements and diet-derived circulating antioxidants on vitiligo outcome: evidence from genetic association and comprehensive Mendelian randomization
Source: Front Nutr. 2024 Jan 11;10:1280162. doi: 10.3389/fnut.2023.1280162 (PMC10808665; doi:10.3389/fnut.2023.1280162)
Supplement: Supplementary file 3 [file Table_1.xlsx]

## Sheet: Table S1
Table S1. Detailed information of data sources
Explore or Outcome	Ref/ieu id	consortium	Ancestry	Participants
Explore Phenotypes
Coffee intake	ukb-b-5237	UKB	European	428,860 individuals
Green tea intake	ukb-b-4078	UKB	European	69,949 individuals
Herbal tea intake	ukb-b-13344	UKB	European	69,950 individuals
Standard tea intake	ukb-b-3291	UKB	European	69,951 individuals
Average weekly red wine intake	ukb-a-26	UKB	European	241,008 individuals
Vit. C (ascorbate)	met-a-348	Shin SY et al.	European	7,725 individuals
Vit. E (α-tocopherol)	met-a-340	Shin SY et al.	European	7,726 individuals
Vit. E (γ-tocopherol)	met-a-571	Shin SY et al.	European	7,727 individuals
Carotene	ukb-b-16202	UKB	European	64,979 individuals
Vit. A (retinol)	ukb-b-17406	UKB	European	62,991 individuals
Zinc	ieu-a-1079	Evans DM et al.	European	2,603 individuals
Selenium	ieu-a-1077	Evans DM et al.	European	2,604 individuals
Outcome Phenotype
Vitiligo	27723757	Jin Y et al.	European	4,680 cases and 39,586 controls
Adjustment of the model
Smoking	30643251	GSCAN	European	1,200,000 individuals
MDD	ieu-a-1188/29700475	PGC	European	59,851 cases and 113,154 controls
Mood swings	ukb-b-14180	UKB	European	204,412 cases and 247,207 controls
Alcohol use	30336701	PGC	European	141,932 individuals
T2DM	30297969	DIAGRAM	European	74,124 cases and 824,006 controls
T2DM: Type 2 Diabetes Mellitus; MDD: Major Depressive Disorder; GSCAN: GWAS and Sequencing Consortium of Alcohol and Nicotine use; PGC: Psychiatric Genomics Consortium; DIAGRAM: DIAbetes Genetics Replication And Meta-analysis; UKB: UK Biobank.

## Sheet: Table S2
Table S2. Analysis results of four methods of univariate Mendelian randomization
Methods	SNPs	F-statistic	R2	Vit. C (ascorbate)						SNPs	F-statistic	R2	Vit. E (α-tocopherol)						SNPs	F-statistic	R2	Vit. E (γ-tocopherol)
				OR	or_lci95	or_uci95	beta	P-value					OR	or_lci95	or_uci95	beta	P-value					OR	or_lci95	or_uci95	beta	P-value
Inverse variance weighted	10	23.16	0.0143539	0.937913	0.62609	1.40504	-0.064098	0.755919		5	23.42	0.000749704	4.05592	0.47732	34.4643	1.40018	0.199647		7	22.7	0.00183108	0.945079	0.361286	2.47221	-0.0564863	0.908339
MR Egger	10			0.991327	0.233384	4.21078	-0.00871078	0.990871		5			0.0737901	0.000204112	26.6764	-2.60653	0.449575		7			0.0598235	0.000803468	4.45425	-2.81636	0.25649
Weighted median	10			0.959235	0.590298	1.55876	-0.0416189	0.866571		5			2.95355	0.341347	25.556	1.08301	0.325262		7			0.990738	0.28519	3.44178	-0.00930495	0.988315
Weighted mode	10			0.914553	0.42202	1.98192	-0.0893197	0.825975		5			5.02573	0.298356	84.6571	1.61457	0.325198		7			0.663945	0.102678	4.29325	-0.409556	0.682177
Methods	SNPs	F-statistic	R2	Carotene						SNPs	F-statistic	R2	Vit. A (retinol)						SNPs	F-statistic	R2	Zinc
				OR	or_lci95	or_uci95	beta	P-value					OR	or_lci95	or_uci95	beta	P-value					OR	or_lci95	or_uci95	beta	P-value
Inverse variance weighted	13	22.57	0.00448105	0.917705	0.505388	1.66641	-0.0858796	0.777819		8	23.26	0.00293471	1.319	0.637958	2.72707	0.276872	0.454995		7	33.13	0.0955889	0.935352	0.821704	1.06472	-0.0668321	0.31193
MR Egger	13			1.12925	0.30879	4.12968	0.121553	0.857562		8			0.718704	0.105987	4.87357	-0.330306	0.746718		7			0.604064	0.375878	0.970775	-0.504076	0.0917655
Weighted median	13			1.44223	0.641638	3.24175	0.366191	0.375523		8			1.00957	0.386807	2.63498	0.00952296	0.984477		7			0.935371	0.794311	1.10148	-0.0668116	0.423088
Weighted mode	13			1.45598	0.378847	5.59559	0.375678	0.594453		8			0.77391	0.197902	3.02644	-0.2563	0.723482		7			0.934359	0.766095	1.13958	-0.0678943	0.527664
Methods	SNPs	F-statistic	R2	Selenium						SNPs	F-statistic	R2	Average weekly red wine intake						SNPs	F-statistic	R2	Coffee intake
				OR	or_lci95	or_uci95	beta	P-value					OR	or_lci95	or_uci95	beta	P-value					OR	or_lci95	or_uci95	beta	P-value
Inverse variance weighted	6	28.09	0.0993663	1.05515	0.899688	1.23747	0.0536809	0.509178		11	38.73	0.00124347	0.282274	0.0799708	0.996344	-1.26488	0.0493343		30	84.64	0.00331156	0.165106	0.0729083	0.373894	-1.80117	1.56736e-05
MR Egger	6			1.02595	0.705685	1.49156	0.0256201	0.899732		11			0.207891	3.60505e-06	11988.4	-1.57074	0.785185		30			0.0563657	0.0117836	0.269619	-2.87589	0.00120977
Weighted median	6			1.04177	0.894485	1.21331	0.0409239	0.598742		11			0.130252	0.0271748	0.624318	-2.03828	0.0107978		30			0.122245	0.0425198	0.351457	-2.10173	9.59088e-05
Weighted mode	6			1.04062	0.882569	1.22697	0.0398165	0.655654		11			0.0776441	0.00539723	1.11698	-2.55562	0.0897194		30			0.0906724	0.0304497	0.270002	-2.4005	0.000170568
Methods	SNPs	F-statistic	R2	Green tea intake						SNPs	F-statistic	R2	Herbal tea intake						SNPs	F-statistic	R2	Standard tea intake
				OR	or_lci95	or_uci95	beta	P-value					OR	or_lci95	or_uci95	beta	P-value					OR	or_lci95	or_uci95	beta	P-value
Inverse variance weighted	9	32.06	2.13657	1.01333	0.987052	1.04031	0.0132433	0.323223		9	33.49	2.18626	0.98901	0.962033	1.01674	-0.0110511	0.433502		2	66.01	55.244	0.987216	0.982251	0.992205	-0.0128666	5.66466e-07
MR Egger	9			1.02276	0.965631	1.08326	0.0225021	0.467958		9			1.11051	0.977596	1.2615	0.104823	0.151078		NA			NA
Weighted median	9			1.00751	0.973876	1.04231	0.00748256	0.665786		9			0.991416	0.957567	1.02646	-0.00862069	0.62669		NA			NA
Weighted mode	9			0.998867	0.944803	1.05602	-0.00113371	0.969125		9			0.951337	0.902276	1.00307	-0.0498868	0.101995		NA			NA

## Sheet: Table S3
Table S3. Summary of sensitivity results
Exposure	Outcome	N. SNPs	MR-Egger intercept				MR-PRESSO global test				Cochrane’s Q				Steiger_test
			Intercept	SE	Pval		RSSobs	P-value	Outlier		Q	Q_df	Q_pval		Direction	Pval	Filtered SNPs
Coffee intake	vitiligo	30	0.0229285	0.0146575	0.128983		48.1594	0.051	NA		43.1976	29	0.0436499		TRUE	1.23244e-13	rs13054099,rs2189234,rs2597805,rs6062682,rs6063085,rs630194,rs7811609
Green tea intake	vitiligo	9	-0.0205675	0.0579352	0.733039		5.70767	0.820667	NA		4.37738	8	0.821572		TRUE	1.49866e-19	NA
Herbal tea intake	vitiligo	9	-0.384616	0.211905	0.112382		13.3272	0.256667	NA		10.6473	8	0.222498		TRUE	2.75956e-17	NA
Standard tea intake	vitiligo	2	NA	NA	NA		NA	NA	NA		0.298188	1	0.585021		TRUE	0.000593156	NA
Average weekly red wine intake	vitiligo	11	0.0049324	0.0895295	0.957268		15.9905	0.234333	NA		12.9672	10	0.22551		TRUE	2.26e-05	rs8050136
Vit. C (ascorbate)	vitiligo	10	-0.00392094	0.0498942	0.939293		16.1832	0.17	NA		13.0224	9	0.161594		TRUE	1.67e-49	NA
Vit. E (α-tocopherol)	vitiligo	5	0.114811	0.0814311	0.253354		13.1945	0.142	NA		8.73829	4	0.0679845		TRUE	8.59801e-31	NA
Vit. E (γ-tocopherol)	vitiligo	7	0.0783119	0.0609425	0.255093		9.08492	0.382	NA		6.46993	6	0.372654		TRUE	1.76521e-28	NA
Carotene	vitiligo	13	-0.00957674	0.0271183	0.730653		10.103	0.744667	NA		8.66103	12	0.731577		TRUE	5.66889e-18	NA
Vit. A (retinol)	vitiligo	8	0.0254455	0.037866	0.526605		6.96823	0.638667	NA		5.40456	7	0.61072		TRUE	5.25205e-12	NA
Zinc	vitiligo	7	0.0636654	0.0426175	0.185824		7.84601	0.546333	NA		6.22341	7	0.513919		TRUE	6.3187e-55	NA
Selenium	vitiligo	6	0.0069142	0.0414085	0.87549		10.9276	0.210667	NA		8.95843	5	0.110734		TRUE	1.30233e-33	NA
All results have no outliers.

## Sheet: Table S4
Table S4. Summary of Multivariate Mendelian randomization results
			Inverse variance weighted									Weighted median									MR Egger									Lasso regression
Phenotype	MVMR models		SNP	beta	se	pval	or	or_lci95	or_uci95	OR(95%CI)		SNP	beta	se	pval	or	or_lci95	or_uci95	OR(95%CI)		SNP	beta	se	pval	or	or_lci95	or_uci95	OR(95%CL)		SNP	beta	se	pval	or	or_lci95	or_uci95	OR(95%CI)
Coffee intake	T2DM		197	-1.4297	0.442366	0.0012295	0.23938	0.100588	0.569679	0.24 (0.10, 0.57)		197	-1.26123	0.534914	0.0183831	0.283306	0.0992971	0.808307	0.28 (0.10, 0.81)		197	-1.23208	0.451608	0.0063678	0.291684	0.120366	0.706842	0.29 (0.12, 0.71)		197	-1.22558	0.400456	0.00221003	0.293588	0.133927	0.643587	0.29 (0.13, 0.64)
	Smoking		43	-1.64496	0.516085	0.00143567	0.19302	0.0701955	0.530756	0.19 (0.07, 0.53)		43	-1.89949	0.57666	0.000987876	0.149644	0.0483288	0.463355	0.15 (0.05, 0.46)		43	-1.60812	0.517276	0.00187827	0.200263	0.0726599	0.551958	0.20 (0.07, 0.55)		43	-1.52424	0.429318	0.000384682	0.217786	0.0938846	0.505204	0.22 (0.09, 0.51)
	Alcohol use		37	-1.54611	0.586209	0.00835277	0.213076	0.0675387	0.672228	0.21 (0.07, 0.67)		37	-1.51423	0.568603	0.00774318	0.219978	0.0721743	0.670463	0.22 (0.07, 0.67)		37	-1.5541	0.592435	0.00870985	0.21138	0.0661884	0.675065	0.21 (0.07, 0.68)		37	-1.47725	0.42328	0.000483014	0.228265	0.0995731	0.523282	0.23 (0.10, 0.52)
	Mood swings		83	-1.53407	0.468559	0.00106033	0.215657	0.0860847	0.540259	0.22 (0.09, 0.54)		83	-1.91722	0.567918	0.000735831	0.147016	0.0483005	0.447483	0.15 (0.05, 0.45)		83	-1.57046	0.455205	0.000560577	0.20795	0.0852094	0.507492	0.21 (0.09, 0.51)		83	-1.8103	0.398059	5.4202e-06	0.163604	0.0749837	0.356963	0.16 (0.07, 0.36)
	MDD		41	-1.53014	0.565509	0.00681453	0.216505	0.071467	0.655889	0.22 (0.07, 0.66)		41	-1.82178	0.552439	0.000974787	0.161738	0.054774	0.477582	0.16 (0.05, 0.48)		41	-1.6783	0.555653	0.00252434	0.186691	0.0628277	0.554749	0.19 (0.06, 0.55)		41	-2.04188	0.395355	2.41e-07	0.129784	0.0597991	0.281676	0.13 (0.06, 0.28)
Standard tea intake	T2DM		179	-0.00162811	0.00300398	0.587831	0.998373	0.992512	1.00427	1.00 (0.99, 1.00)		179	-0.00355291	0.00294173	0.227138	0.996453	0.990725	1.00222	1.00 (0.99, 1.00)		179	-0.00106657	0.00298113	0.720514	0.998934	0.993114	1.00479	1.00 (0.99, 1.00)		179	-0.00205869	0.00232548	0.376007	0.997943	0.993405	1.0025	1.00 (0.99, 1.00)
	Smoking		10	-0.0114024	0.00655715	0.082048	0.988662	0.976038	1.00145	0.99 (0.98, 1.00)		10	-0.0101696	0.006055	0.0930469	0.989882	0.978204	1.0017	0.99 (0.98, 1.00)		10	-0.0150499	0.00828076	0.0691471	0.985063	0.969204	1.00118	0.99 (0.97, 1.00)		10	-0.0114024	0.00655715	0.082048	0.988662	0.976038	1.00145	0.99 (0.98, 1.00)
	Alcohol use		4	-0.0141874	0.00690142	0.0398089	0.985913	0.972667	0.999339	0.99 (0.97, 1.00)		4	-0.0123582	0.00356903	0.00053497	0.987718	0.980833	0.994651	0.99 (0.98, 0.99)		4	-0.00726527	0.0152037	0.632749	0.992761	0.963614	1.02279	0.99 (0.96, 1.02)		4	-0.0117943	0.00270809	1.32945e-05	0.988275	0.983043	0.993534	0.99 (0.98, 0.99)
	Mood swings		57	-0.00642527	0.00307381	0.0365886	0.993595	0.987627	0.999599	0.99 (0.99, 1.00)		57	-0.00599302	0.00423449	0.156984	0.994025	0.985809	1.00231	0.99 (0.99, 1.00)		57	-0.00531315	0.00320752	0.0976272	0.994701	0.988467	1.00097	0.99 (0.99, 1.00)		57	-0.0030084	0.00324867	0.354426	0.996996	0.990668	1.00336	1.00 (0.99, 1.00)
	MDD		6	-0.0144267	0.0039558	0.000265358	0.985677	0.978064	0.993349	0.99 (0.98, 0.99)		6	-0.0137849	0.00336321	4.1541e-05	0.98631	0.97983	0.992833	0.99 (0.98, 0.99)		6	-0.0134568	0.00434311	0.00194551	0.986633	0.97827	0.995068	0.99 (0.98, 1.00)		6	-0.0131818	0.00256239	2.68471e-07	0.986905	0.981961	0.991874	0.99 (0.98, 0.99)
Average weekly red wine intake	T2DM		182	-0.464512	0.699519	0.506662	0.628442	0.159527	2.47569	0.63 (0.16, 2.48)		182	0	0.782345	1	1	0.215808	4.63376	1.00 (0.22, 4.63)		182	-0.284052	0.688601	0.679969	0.752728	0.195209	2.90253	0.75 (0.20, 2.90)		182	-0.817113	0.534556	0.126368	0.441705	0.154924	1.25935	0.44 (0.15, 1.26)
	Smoking		21	-1.77953	0.68759	0.00965169	0.168718	0.0438414	0.64929	0.17 (0.04, 0.65)		21	-2.03712	0.847351	0.0162122	0.130404	0.0247756	0.686367	0.13 (0.02, 0.69)		21	-1.61851	0.731227	0.0268689	0.198194	0.047279	0.830829	0.20 (0.05, 0.83)		21	-1.77953	0.68759	0.00965169	0.168718	0.0438414	0.64929	0.17 (0.04, 0.65)
	Alcohol use		14	-1.77641	0.997779	0.0750163	0.169245	0.0239444	1.19626	0.17 (0.02, 1.20)		14	-2.10728	0.952214	0.0268955	0.121568	0.018806	0.785862	0.12 (0.02, 0.79)		14	-1.83152	0.952458	0.0544874	0.16017	0.0247655	1.03589	0.16 (0.02, 1.04)		14	-1.51472	0.763078	0.0471435	0.219871	0.0492758	0.98107	0.22 (0.05, 0.98)
	Mood swings		64	-2.65128	0.863858	0.00214699	0.0705612	0.0129792	0.383604	0.07 (0.01, 0.38)		64	-2.31283	1.00493	0.0213639	0.0989811	0.0138089	0.70949	0.10 (0.01, 0.71)		64	-2.78345	1.04557	0.00776456	0.0618247	0.00796474	0.479902	0.06 (0.01, 0.48)		64	-2.30658	0.697752	0.000947275	0.0996009	0.0253709	0.391013	0.10 (0.03, 0.39)
	MDD		16	-1.32987	0.920834	0.148682	0.264511	0.0435139	1.6079	0.26 (0.04, 1.61)		16	-2.03361	0.857638	0.0177317	0.130862	0.0243664	0.70281	0.13 (0.02, 0.70)		16	-1.76766	1.00803	0.0795012	0.170732	0.0236745	1.23125	0.17 (0.02, 1.23)		16	-1.59189	0.586935	0.00668366	0.20354	0.0644244	0.643059	0.20 (0.06, 0.64)

## Sheet: Table S5
Table S5. Summary of statistical power
Explore Phenotypes	Outcome Phenotype	power
Coffee intake	vitiligo	0.94
Green tea intake	vitiligo	0.16
Herbal tea intake	vitiligo	0.16
Standard tea intake	vitiligo	1
Average weekly red wine intake	vitiligo	0.44
Vit. C (ascorbate)	vitiligo	0.08
Vit. E (α-tocopherol)	vitiligo	1
Vit. E (γ-tocopherol)	vitiligo	0.05
Carotene	vitiligo	0.06
Vit. A (retinol)	vitiligo	0.19
Zinc	vitiligo	0.23
Selenium	vitiligo	0.23

## Sheet: Table S6
Table S6. SNPs information of antioxidant diets.
SNP	effect allele	other allele	Beta	SE	pval	eaf	R2	F
Coffee intake
rs1057868	T	C	0.0199509	0.00178517	5.40008e-29	0.284986	0.000162216	69.5788
rs117810762	A	G	0.0359086	0.00617871	6.19998e-09	0.017881	4.5288e-05	19.423
rs117968677	A	G	-0.0310299	0.00551601	1.89998e-08	0.024207	4.54872e-05	19.5084
rs12514566	A	G	-0.0113972	0.00170562	2.39994e-11	0.337107	5.80547e-05	24.8987
rs12989746	T	G	0.01035	0.00186429	2.80001e-08	0.249928	4.01632e-05	17.225
rs13163336	A	C	0.0149472	0.00221005	1.29987e-11	0.15761	5.93262e-05	25.444
rs1338549	G	T	-0.00945121	0.0016218	5.60003e-09	0.533932	4.4457e-05	19.0666
rs13387939	A	C	0.0165558	0.0021386	9.79941e-15	0.828363	7.79403e-05	33.4279
rs1421085	C	T	0.0185426	0.00164436	1.69981e-29	0.40357	0.00016552	70.9962
rs1527961	C	T	-0.0133431	0.00236585	1.7e-08	0.1349	4.15549e-05	17.8219
rs17842490	G	A	-0.0451683	0.00680848	3.29989e-11	0.014248	5.73085e-05	24.5786
rs1942965	C	T	-0.00890339	0.00161917	3.79997e-08	0.504585	3.96318e-05	16.9971
rs2465037	A	C	-0.0106317	0.00170743	4.79999e-10	0.343017	5.09454e-05	21.8495
rs2472297	T	C	0.0464708	0.00182733	1.09901e-142	0.262883	0.00083693	359.225
rs34060476	G	A	0.0184292	0.00237033	7.50067e-15	0.133855	7.87532e-05	33.7766
rs4410790	C	T	0.039072	0.00167288	1.1995e-120	0.632141	0.000709997	304.704
rs442355	C	G	-0.0111372	0.00185374	1.89998e-09	0.254435	4.70592e-05	20.1827
rs4615895	A	G	0.0122025	0.00184972	4.19952e-11	0.740926	5.71645e-05	24.5168
rs476828	C	T	0.0173461	0.00189543	5.60015e-20	0.237409	0.000108949	46.7287
rs516636	A	C	0.0116767	0.00198419	4e-09	0.208913	4.50671e-05	19.3283
rs56113850	C	T	0.0126667	0.00163351	8.9002e-15	0.578109	7.82649e-05	33.5671
rs57918684	A	G	0.0128864	0.00223845	8.60003e-09	0.154747	4.34412e-05	18.6309
rs61928609	C	A	-0.0147305	0.00217536	1.29987e-11	0.835328	5.96955e-05	25.6024
rs62064918	T	C	-0.0103075	0.00187872	4.09996e-08	0.244545	3.92558e-05	16.8358
rs6469262	C	T	-0.00915347	0.00162895	1.89998e-08	0.564966	4.11858e-05	17.6636
rs73075167	T	A	-0.0160639	0.00244429	5.00035e-11	0.12918	5.80571e-05	24.8997
rs75347775	A	G	0.0104504	0.00187898	2.69998e-08	0.244531	4.03503e-05	17.3052
rs780093	C	T	0.0132935	0.00165695	1e-15	0.615839	8.3616e-05	35.8624
rs78267637	G	C	-0.0254259	0.00431659	3.89996e-09	0.038115	4.74026e-05	20.3299
rs9398171	T	C	0.0108577	0.00177995	1.09999e-09	0.71064	4.84835e-05	20.7935
Green tea intake
rs113322644	A	C	3.20963	0.555077	7.4e-09	0.011694	0.238119	33.4352
rs117077082	G	A	1.92055	0.34217	2e-08	0.031795	0.227095	31.5041
rs11976995	G	T	2.01942	0.348689	7e-09	0.030423	0.240585	33.5411
rs12958992	G	A	2.16091	0.378903	1.2e-08	0.026945	0.244861	32.525
rs142811251	C	G	3.45976	0.617814	2.1e-08	0.010296	0.243947	31.36
rs62059726	A	G	2.8216	0.511814	3.5e-08	0.015194	0.238256	30.3925
rs644205	A	G	0.848874	0.150756	1.8e-08	0.196485	0.227531	31.7057
rs78547201	G	C	3.27496	0.577735	1.4e-08	0.011607	0.246089	32.1332
rs79638269	T	C	2.67635	0.472895	1.5e-08	0.016328	0.230091	32.03
Herbal tea intake
rs141436163	T	G	2.49682	0.443009	1.7e-08	0.018642	0.2281	31.765
rs146680299	T	C	2.86998	0.515989	2.7e-08	0.014203	0.230651	30.9369
rs146747894	A	G	3.42362	0.597023	9.8e-09	0.010457	0.242573	32.8843
rs148443638	A	G	3.845	0.618252	5e-10	0.009776	0.286231	38.6778
rs57042533	T	G	4.5911	0.823545	2.5e-08	0.005412	0.226916	31.0784
rs79519615	C	T	3.45156	0.60022	8.9e-09	0.009933	0.234318	33.0682
rs79840793	T	C	3.28994	0.571396	8.5e-09	0.011362	0.243163	33.1514
rs79919614	T	A	2.53173	0.423009	2.2e-09	0.020412	0.256327	35.8208
rs9792217	T	C	2.93094	0.502233	5.4e-09	0.014049	0.237982	34.0568
Standard tea intake
rs2389763	C	T	5.64296	0.934115	1.5e-09	0.592157	15.3806	36.4933
rs2472297	T	C	10.2075	1.04443	1.5e-22	0.25771	39.8633	95.5169
Average weekly red wine intake
rs11229292	C	T	0.0159047	0.00266177	2.3e-09	0.712754	0.00010358	35.7034
rs1446577	G	C	0.0160016	0.0027546	6.29e-09	0.257545	9.79e-05	33.745
rs2511225	C	A	-0.0144513	0.00252032	9.83e-09	0.353053	9.54e-05	32.8778
rs303753	A	G	-0.0198086	0.00255733	9.53e-15	0.346967	0.000177812	59.9976
rs3931848	A	T	-0.0140559	0.00255654	3.84e-08	0.666339	8.79e-05	30.2282
rs55968191	A	G	0.0154687	0.00281719	4e-08	0.246481	8.89e-05	30.1492
rs6882046	G	A	0.017038	0.00275357	6.12e-10	0.264184	0.000112861	38.2864
rs704249	G	T	0.0140985	0.0024053	4.59e-09	0.506424	9.94e-05	34.3564
rs7100713	A	T	0.014611	0.00245736	2.75e-09	0.403437	0.000102759	35.3527
rs713598	G	C	-0.0192278	0.0024589	5.32e-15	0.399977	0.000177457	61.1473
rs9852851	T	C	0.0141139	0.00241302	4.95e-09	0.507445	9.96e-05	34.2115
Vit. C (ascorbate)
rs11167905	C	T	-0.0804	0.0164	9.83e-07	0.1455	0.00160738	24.0339
rs13069990	T	C	-0.0506	0.011	4.44e-06	0.3781	0.00120409	21.16
rs2070006	C	T	-0.0512	0.0112	4.76e-06	0.6287	0.00122388	20.898
rs577596	A	G	-0.0567	0.0114	6.68e-07	0.3267	0.00141434	24.7375
rs6713914	C	T	-0.0593	0.0116	3.22e-07	0.4259	0.00171963	26.1332
rs6826474	T	C	-0.1383	0.0288	1.56e-06	0.0393	0.00144429	23.06
rs6834631	G	T	-0.1306	0.0267	1.03e-06	0.0404	0.00132248	23.9257
rs7112460	T	C	0.1084	0.0223	1.14e-06	0.0658	0.00144462	23.6292
rs808686	A	G	0.0598	0.0128	3.01e-06	0.6086	0.00170367	21.8264
rs8105491	T	G	-0.0698	0.0148	2.3e-06	0.154	0.0012695	22.2427
Vit. E (α-tocopherol)
rs10245705	T	C	-0.0663	0.0127	1.95e-07	0.0181	0.000156244	27.2533
rs11145330	C	A	-0.0324	0.0068	1.95e-06	0.1092	0.000204232	22.7024
rs1404410	G	C	0.0236	0.0052	4.57e-06	0.2147	0.000187811	20.5976
rs2074731	A	C	-0.0184	0.0039	2.31e-06	0.1654	9.35e-05	22.259
rs7238006	C	T	-0.0281	0.0057	6.77e-07	0.0738	0.000107945	24.3032
Vit. E (γ-tocopherol)
rs10077932	T	C	-0.0402	0.0087	4.08e-06	0.1376	0.000383539	21.3508
rs1013104	T	C	-0.0207	0.0045	3.83e-06	0.4354	0.000210669	21.16
rs1060467	G	A	-0.0233	0.0045	2.61e-07	0.4097	0.000262591	26.8094
rs261301	C	T	-0.0323	0.0068	2.06e-06	0.8686	0.00023815	22.5625
rs5994305	G	A	-0.0307	0.0062	7.15e-07	0.1682	0.000263725	24.5185
rs7038957	C	T	0.0287	0.0062	3.86e-06	0.1688	0.000231138	21.4279
rs7350776	G	C	-0.0239	0.0052	3.86e-06	0.303	0.000241269	21.1246
Carotene
rs117731008	A	G	0.0977133	0.0212277	4.2e-06	0.016818	0.000315752	21.1886
rs13295574	A	G	-0.0276722	0.00598182	3.7e-06	0.303383	0.00032367	21.4003
rs16898247	A	G	-0.107091	0.0200309	9e-08	0.018968	0.000426816	28.5828
rs17800766	C	T	-0.121685	0.0254964	1.8e-06	0.011673	0.000341655	22.778
rs1936052	T	C	-0.0361185	0.00766833	2.5e-06	0.155936	0.000343409	22.1849
rs366337	G	A	0.0543804	0.0112221	1.3e-06	0.936764	0.000350356	23.4821
rs3829931	A	T	0.0830829	0.0177899	3e-06	0.973235	0.000359615	21.811
rs4771831	A	G	-0.0265212	0.00576207	4.2e-06	0.351886	0.000320826	21.185
rs5760695	C	T	0.0468481	0.0100556	3.2e-06	0.086598	0.000347203	21.7054
rs62417408	G	A	-0.0691153	0.0146553	2.4e-06	0.037772	0.000347237	22.2412
rs6596473	C	G	0.0276423	0.00597629	3.7e-06	0.299056	0.000320342	21.3937
rs6660246	C	A	-0.0266889	0.00553072	1.4e-06	0.450266	0.000352625	23.2862
rs77547747	C	T	-0.055803	0.0118339	2.4e-06	0.056418	0.000331545	22.2361
Vit. A (retinol)
rs117219913	C	T	0.0476864	0.0103813	4.4e-06	0.07834	0.000328377	21.1002
rs117669768	A	G	0.0789545	0.0147682	9e-08	0.038236	0.000458485	28.5824
rs12119164	G	A	0.0295741	0.00637063	3.4e-06	0.742193	0.000334707	21.5505
rs149577802	T	C	-0.108795	0.0234115	3.4e-06	0.015116	0.000352428	21.5953
rs2126371	T	C	-0.0289453	0.00597696	1.3e-06	0.317531	0.000363124	23.4528
rs3213829	G	T	0.025976	0.00560984	3.6e-06	0.546482	0.000334461	21.4409
rs692790	C	T	0.0404149	0.00838208	1.4e-06	0.874331	0.000358936	23.2477
rs74977546	A	G	-0.063514	0.0126784	5.5e-07	0.052896	0.000404194	25.0963
Zinc
rs10484100	G	A	-0.209	0.045	3.3e-06	0.08896	0.00708035	21.5709
rs10931753	C	G	-0.129	0.028	4.94e-06	0.6677	0.0073845	21.2258
rs11232535	C	T	0.325	0.065	6.73e-07	0.05317	0.0106349	25
rs11763353	G	A	-0.192	0.039	6.9e-07	0.1697	0.0103884	24.2367
rs1532423	G	A	-0.178	0.026	6.4e-12	0.6268	0.0148232	46.8698
rs2120019	C	T	-0.287	0.033	1.55e-18	0.2065	0.0269936	75.6373
rs4333127	A	G	0.218	0.047	3e-06	0.90082	0.0084919	21.5138
rs7148590	A	G	-0.14	0.026	1.37e-07	0.4857	0.00979198	28.9941
Selenium
rs10023369	A	G	-0.144	0.029	4.42e-07	0.497	0.0103676	24.6564
rs11779526	T	A	0.153	0.032	1.68e-06	0.2942	0.00972159	22.8604
rs3785832	C	T	-0.146	0.031	1.82e-06	0.4036	0.0102618	22.1811
rs4950779	C	T	0.673	0.132	3.16e-07	0.0338	0.0295831	25.9945
rs7163368	C	T	0.158	0.034	4e-06	0.2366	0.00901802	21.5952
rs7700970	T	C	0.265	0.037	7.17e-13	0.3171	0.0304141	51.2966
